# Supplementary material for: Macrolactin XY, a Macrolactin Antibiotic from Marine-Derived Bacillus subtilis sp. 18
Source: Mar Drugs. 2024 Jul 23;22(8):331. doi: 10.3390/md22080331 (PMC11355411; doi:10.3390/md22080331)
Supplement: Supplementary file 1 [file marinedrugs-22-00331-s001.zip]

Archive with 1 entries (1 files):
- marinedrugs-3087494-SI.pdf
